# Supplementary material for: Practical Use of Immortalized Cells in Medicine: Current Advances and Future Perspectives
Source: Int J Mol Sci. 2023 Aug 12;24(16):12716. doi: 10.3390/ijms241612716 (PMC10454025; doi:10.3390/ijms241612716)
Supplement: Supplementary file 1 [file ijms-24-12716-s001.zip]

Archive with 1 entries (1 files):
- ijms-2490040-supplementary.pdf
